# Supplementary material for: High-dose vitamin D3 to improve outcomes in the convalescent phase of complicated severe acute malnutrition in Pakistan: a double-blind randomised controlled trial (ViDiSAM)
Source: Nat Commun. 2025 Mar 15;16:2554. doi: 10.1038/s41467-025-57803-9 (PMC11910567; doi:10.1038/s41467-025-57803-9)
Supplement: Supplementary file 4 — Source Data [file 41467_2025_57803_MOESM4_ESM.xlsx]

## Sheet: Fig 2A
Placebo, baseline	Vitamin D, baseline	Placebo, 2 months	Vitamin D, 2 months	Placebo, 6 months	Vitamin D, 6 months
	33		92		70
		99	222		22
16		60	79	27	53
	26	71	57
22		154	117
	53		239		80
154	46	83
	40
21	292	32
26	12		72
35		54	83
59	43
18		239
23	96	84	91
38		62	119		85
31	37	37
13
		68			26
	47		293		40
6	29
43			111	38	17
36	34	78			31
8	127	18	32		13
93	31		65		12
58				43
20	31	85
	32		105		160
48	98		340	4
115
149	89	57
19	92
53				46
	40		245
		59	309		51
42	61		327		41
76	50
23
102	48	21	87
		52
	23		70	52
	59		341		267
	63		245		74
		58		12	107
105	40		512	29
	61		299	8
109					116
161			314		74
251			267		72
					33
				16
		109		30
	230		396	31	65
			313	27	64
61	82	80	374	33	38
			329	38	49
			148	89	98
			137		29
					44
	93		69	42	45
		43		18
		16		49	31
		143		13
				96
					59
					23
				55
		111	93
22	62	66	163		64
30
	55	30
38	31			59	32
			72	32
	78			128	70
50	63				52
	45		148	24	315
59	63	15	54		240
28	70	55	61	50
35	15				37
74	30				33
		21
	6	77	82	38	35
		9		11	31
		42		18
55			91	40	32
		54	110	41	25
49	23		78		18
	48	41	98
			116
	14	98	15	42
				31	75
29			74
42	12		43		18
44		49			37
26	17
	21
19		83		18
30	30			18
66		100	115		46
	12
24					21
	100	15	40
	57	30
20			45	27	181
	47			52
				31
	49
27			100		40
25
30	72				71
				30
			159	17	53
			250		63
			279	24	50
		155	73	22	67
		39	423	48	40
				58	41
		108	355	25	74
			9	48	41
		69		32
				34
				27	32
				63	76
			360	32	48
	47			22	45
		17		18
			16	35	37

## Sheet: Fig 2B
Placebo, baseline	Vitamin D, baseline	Placebo, 2 months	Vitamin D, 2 months	Placebo, 6 months	Vitamin D, 6 months
	19.2		12.5		17.8
		19.4	27.8		36.8
39.5		22.3	14.4	33.5	19.7
	36.9	17.8	11.5
35.8		17.3	17.3
11.6	19.7	11.9	14.9		16.4
52.5	24.8	14.5
42.7	9.4
39.1	41.3	18	13.9
26.3		9.6	19.3
28.6		11.8
31.3	12	19.3	7.7
34.2		20.6	16.6		27.3
42.3	28.6
		20
					24
30.5	46.9		16.8		30.4
14.3	28.6			18
25.8		18.1	13.5		28.3
38.5	33.6	43.8			39
28.2	15.1		39.6		44.3
20	33.9		23.1	18.1	39.7
24.6		17.2
34	63.6		10.4	42	19.1
14.4	22.8		15.2
10.4		20.4
31.3	13.5
21.2	24.9			32.7
	13.7	16.5	11.1
32.5			16.1		22.1
24.5	21.8		16		31.2
32.7	31.1
20.4		41.2
	12.2	23.7	9.8
				30.6
	25.8		20.7
	13.7		12.5		10.9
	9.9	12.9	12.1	38.7	5.9
13.5				24	25.4
	26.5		13.9	41
17.3	20.3		15.9
16					30.4
9.9			17.5		21.1
			15.9		24.1
				32.2	20.7
		18.7		49.5
				28.4
	11.5		12.4	30.3	21.7
19.8		14.9	12.4	33.4	19.5
	27.2		20.8	27.4	22.5
			17.5	16.4	27.1
			26		9.3
			23.6		35.8
					21.9
	22.7		24.6	32.6	21.4
		21.6		25.7
		31.6		30.8	21.9
		9.3		33
				18.2
					22.8
					45.8
				29.1
		17.4	10.8
32	28	16.8	12.4		28
33.6	17.7
	30.5	29.5			36
26.8			21.8	21.9
	24.4			26.8	19.4
	15.5			13.3	16.3
17.2	26.5		15.9		17.1
	13.7		28.6	34	21.4
19.1	11.5	18.4	12.5
40.4	20.7	23		31.2	22.9
18.3	22.8				20.6
12.6
	61	34.7	9		23.2
		20.7		31.3	25.4
		46	13.4	53.5	40
		13.7	10.6	30.7	31
21.1	20.9		13.9	23.6	36.8
	28.3	21.6	11.9	29.4
28.6			10.2
	46.3	20.5	21.3
					15.3
		17.5	15	26.4
	9.4		16.4	20.8	25.1
36.4					33.5
24.9	23.9
24.2	35.5	24.5
26.1
26.6	26.8	10.4		35.6
33.3			11.2	26.3	25.4
21.2	23.6	11.9
					51.3
23.7	13		30.8
	20.4	24.7
		27	24.7		9.4
25.1	26.3			44.7
				22.8
	21.3			30.9
			11.1		19
30.1
35.9	34.5				22
50.3
			11.7		18.4
			9.3	25	16.6
			10.2	42	25.2
			33.1	19.8	19.1
			15.5		19.9
		11.8		24.2	19.5
		22.8	11.1	20	18.9
			29.3	18.2	27.6
		20.3		36.3
				28.2
		14.1		12.5	53.3
				21.3	20.4
			10.1	34	19.3
	33.5			27.2	18.1
				28.8
			26.3	30.7	28.7
		29		44.8
				31.4

## Sheet: Fig 2C
Placebo, baseline	Vitamin D, baseline	Placebo, 2 months	Vitamin D, 2 months	Placebo, 6 months	Vitamin D, 6 months
	19.2		12.5		17.8
		19.4	27.8		36.8
39.5		22.3	14.4	33.5	19.7
	36.9	17.8	11.5
35.8		17.3	17.3
11.6	19.7	11.9	14.9		16.4
52.5	24.8	14.5
42.7	9.4
39.1	41.3	18	13.9
26.3		9.6	19.3
28.6		11.8
31.3	12	19.3	7.7
34.2		20.6	16.6		27.3
42.3	28.6
		20
					24
30.5	46.9		16.8		30.4
14.3	28.6			18
25.8		18.1	13.5		28.3
38.5	33.6	43.8			39
28.2	15.1		39.6		44.3
20	33.9		23.1	18.1	39.7
24.6		17.2
34	63.6		10.4	42	19.1
14.4	22.8		15.2
10.4		20.4
31.3	13.5
21.2	24.9			32.7
	13.7	16.5	11.1
32.5			16.1		22.1
24.5	21.8		16		31.2
32.7	31.1
20.4		41.2
	12.2	23.7	9.8
				30.6
	25.8		20.7
	13.7		12.5		10.9
	9.9	12.9	12.1	38.7	5.9
13.5				24	25.4
	26.5		13.9	41
17.3	20.3		15.9
16					30.4
9.9			17.5		21.1
			15.9		24.1
				32.2	20.7
		18.7		49.5
				28.4
	11.5		12.4	30.3	21.7
19.8		14.9	12.4	33.4	19.5
	27.2		20.8	27.4	22.5
			17.5	16.4	27.1
			26		9.3
			23.6		35.8
					21.9
	22.7		24.6	32.6	21.4
		21.6		25.7
		31.6		30.8	21.9
		9.3		33
				18.2
					22.8
					45.8
				29.1
		17.4	10.8
32	28	16.8	12.4		28
33.6	17.7
	30.5	29.5			36
26.8			21.8	21.9
	24.4			26.8	19.4
	15.5			13.3	16.3
17.2	26.5		15.9		17.1
	13.7		28.6	34	21.4
19.1	11.5	18.4	12.5
40.4	20.7	23		31.2	22.9
18.3	22.8				20.6
12.6
	61	34.7	9		23.2
		20.7		31.3	25.4
		46	13.4	53.5	40
		13.7	10.6	30.7	31
21.1	20.9		13.9	23.6	36.8
	28.3	21.6	11.9	29.4
28.6			10.2
	46.3	20.5	21.3
					15.3
		17.5	15	26.4
	9.4		16.4	20.8	25.1
36.4					33.5
24.9	23.9
24.2	35.5	24.5
26.1
26.6	26.8	10.4		35.6
33.3			11.2	26.3	25.4
21.2	23.6	11.9
					51.3
23.7	13		30.8
	20.4	24.7
		27	24.7		9.4
25.1	26.3			44.7
				22.8
	21.3			30.9
			11.1		19
30.1
35.9	34.5				22
50.3
			11.7		18.4
			9.3	25	16.6
			10.2	42	25.2
			33.1	19.8	19.1
			15.5		19.9
		11.8		24.2	19.5
		22.8	11.1	20	18.9
			29.3	18.2	27.6
		20.3		36.3
				28.2
		14.1		12.5	53.3
				21.3	20.4
			10.1	34	19.3
	33.5			27.2	18.1
				28.8
			26.3	30.7	28.7
		29		44.8
				31.4
